# Supplementary material for: Bedside Risk Scoring for Carbapenem-Resistant Gram-Negative Bacterial Infections in Patients with Hematological Malignancies
Source: Infect Dis Rep. 2025 Aug 1;17(4):92. doi: 10.3390/idr17040092 (PMC12385919; doi:10.3390/idr17040092)
Supplement: Supplementary file 1 [file idr-17-00092-s001.zip]

Archive with 1 entries (1 files):
- idr-3714496-supplementary.pdf
